# Supplementary material for: Integrated Analysis of Parenchymal and Vascular HRCT Patterns with Circulating Biomarkers in Severe COVID-19 Pneumonia
Source: Diagnostics (Basel). 2026 Feb 15;16(4):587. doi: 10.3390/diagnostics16040587 (PMC12939422; doi:10.3390/diagnostics16040587)
Supplement: Supplementary file 1 [file diagnostics-16-00587-s001.zip]

Archive with 1 entries (1 files):
- diagnostics-4074173-supplementary.pdf
